# Supplementary material for: High-LD SNP markers exhibiting pleiotropic effects on salt tolerance at germination and seedlings stages in spring wheat
Source: Plant Mol Biol. 2022 Feb 25;108(6):585–603. doi: 10.1007/s11103-022-01248-x (PMC8967789; doi:10.1007/s11103-022-01248-x)
Supplement: Supplementary file 2 — Supplementary file2 (XLSX 667 kb) [file 11103_2022_1248_MOESM2_ESM.xlsx]

## Sheet: Supplementary Table 1
Supplementary Table 1: List of wheat genotypes used in this study
PLANT Name	TAXON	COUNTRY	Plant ID (USDA)	STATE
Giza-36	Drought Stress	Egypt	89	CIMMYT
Giza-152	Core Collection	Egypt	91	Egypatian Cutlivars						Egypt	Africa
Giza-156	Core Collection	Egypt	92	Egypatian Cutlivars						Italy	Europe
Giza-168	Recent Material	Egypt	93	Egypatian Cutlivars						Pakistan	Asia
Giza-171	Recent Material	Egypt	94	Egypatian Cutlivars						Sudan	Africa
MISR1	Drought Stress	Egypt	95	Egypatian Cutlivars						Afghanistan	Asia
MISR2	Recent Material	Egypt	98	Egypatian Cutlivars						Algeria	Africa
Sids-1	Recent Material	Egypt	99	Egypatian Cutlivars						Australia	Australia/Oceania
SIDS12	Drought Stress	Egypt	100	Egypatian Cutlivars						Canada	North America
SIDS13	Drought Stress	Egypt	101	Egypatian Cutlivars						Ethiopia	Africa
Sids-14	Recent Material	Egypt	102	Egypatian Cutlivars						Germany	Europe
Sakha-08	Recent Material	Egypt	103	Egypatian Cutlivars						Greece	Europe
SAKHA93	Drought Stress	Egypt	104	Egypatian Cutlivars						Iran	Asia
SAKHA94	Drought Stress	Egypt	105	Egypatian Cutlivars						Kazakhstan	Asia
Gimmeiza-07	Recent Material	Egypt	106	Egypatian Cutlivars						Kenya	Africa
GIMMIZA9	Drought Stress	Egypt	107	Egypatian Cutlivars						Morocco	Africa
GIMMIZA10	Drought Stress	Egypt	108	Egypatian Cutlivars						Oman	Asia
GIMMIZA11	Drought Stress	Egypt	109	Egypatian Cutlivars						Saudi Arabia	Asia
Gimmeiza-12	Recent Material	Egypt	110	Egypatian Cutlivars						Sudan	Africa
Shandweel-1	Drought Stress	Egypt	111	Egypatian Cutlivars						Syria	Asia
Beni Swief-1	Recent Material	Egypt	114	Egypatian Cutlivars						Tunisia	Africa
Beni Swief-3	Recent Material	Egypt	115	Egypatian Cutlivars						United Kingdom	Europe
Beni Swief-4	Recent Material	Egypt	116	Egypatian Cutlivars						U.S.A.	North America
Beni Swief-5	Recent Material	Egypt	117	Egypatian Cutlivars
Beni Swief-6	Recent Material	Egypt	118	Egypatian Cutlivars
Beni Swief-7	Recent Material	Egypt	119	Egypatian Cutlivars
Sohag-1	Recent Material	Egypt	120	Egypatian Cutlivars
Sohag-3	Recent Material	Egypt	121	Egypatian Cutlivars
Sohag-5	Recent Material	Egypt	122	Egypatian Cutlivars
GIMMIZA11	Drought Stress	Egypt	127	Egypatian Cutlivars
Shandweel-1	Drought Stress	Egypt	128	Egypatian Cutlivars
SAKHA94	Drought Stress	Egypt	129	Egypatian Cutlivars
SIDS13	Drought Stress	Egypt	130	Egypatian Cutlivars
CSA	Differential Set	Italian	24	Universal Susceptibles
Ciccio		Italian	124	Italian
NARC-2011 (Misr-1)	Marshall	Pakistani	97	Pakistani
Nelin	Heat tolerant	Sudani	113	Sudani
20- McNair 701 (McN)	Differential Set		23	Differential Set
Rusty	Differential Set		25	Universal Susceptibles
LMPG-6	Differential Set		26	Universal Susceptibles
Line E	Differential Set		27	Universal Susceptibles
Morocco	Differential Set		29	Universal Susceptibles
Thatcher (Lr1)	Differential Set		30	Universal Susceptibles
Debra-1	Heat tolerant		112	Italian
Svevo			123	Italian
26.528	Triticum aestivum subsp. aestivum	Afghanistan	CItr15314	Ghowr
732	Triticum aestivum subsp. aestivum	Afghanistan	PI366667	Ghowr
756	Triticum aestivum subsp. aestivum	Afghanistan	PI366685	Ghowr
Bahri Sirhosha	Triticum aestivum subsp. aestivum	Afghanistan	PI347110	Helmand
419	Triticum aestivum subsp. aestivum	Afghanistan	PI366566	Herat
57	Triticum aestivum subsp. aestivum	Afghanistan	PI134128	Kabul
110	Triticum aestivum subsp. aestivum	Afghanistan	PI220127	Kandahar
13122	Triticum aestivum subsp. aestivum	Afghanistan	PI212632	Nangarhar
8191	Triticum aestivum subsp. aestivum	Algeria	PI154279	Alger
9290	Triticum aestivum subsp. aestivum	Algeria	PI154282	Alger
Medeah	Triticum aestivum subsp. aestivum	Algeria	PI25989	Sidi-bel-Abbes
Ghati	Triticum aestivum subsp. aestivum	Algeria	PI542652	Tamanrasset
Ghati	Triticum aestivum subsp. aestivum	Algeria	PI542658	Tamanrasset
Manga	Triticum aestivum subsp. aestivum	Algeria	PI542659	Tamanrasset
Ghati	Triticum aestivum subsp. aestivum	Algeria	PI542666	Tamanrasset
Hamra	Triticum aestivum subsp. aestivum	Algeria	PI542668	Tamanrasset
Sudani	Triticum aestivum subsp. aestivum	Algeria	PI542675	Tamanrasset
FL Col 4408	Triticum aestivum subsp. aestivum	Australia	PI158409	Queensland
Kenora	Triticum aestivum subsp. aestivum	Australia	PI268328	Queensland
Firwhill	Triticum aestivum subsp. aestivum	Australia	PI107608	South Australia
17	Triticum aestivum subsp. aestivum	Australia	PI172198	South Australia
Javelin 48	Triticum aestivum subsp. aestivum	Australia	PI201414	South Australia
King's Red	Triticum aestivum subsp. aestivum	Australia	PI283821	South Australia
Dan	Triticum aestivum subsp. aestivum	Australia	PI283845	South Australia
Glaive	Triticum aestivum subsp. aestivum	Australia	PI371825	South Australia
Bindawarra	Triticum aestivum subsp. aestivum	Australia	PI464645	South Australia
Yanward	Triticum aestivum subsp. aestivum	Australia	PI67338	Victoria
Currawa	Triticum aestivum subsp. aestivum	Australia	PI113916	Victoria
GN 14	Triticum aestivum subsp. aestivum	Canada	PI273382	Manitoba
Laura	Triticum aestivum subsp. aestivum	Canada	PI518648	Saskatchewan
LRS-1F193	Triticum aestivum subsp. aestivum	Canada	PI552987	Alberta
78M-352-001-001	Triticum aestivum subsp. aestivum	Canada	PI556465	Alberta
93-11-14-2-2	Triticum aestivum subsp. aestivum	Canada	PI630979	Ontario
Preston	Triticum aestivum subsp. aestivum	Canada	CItr3328	Ontario
ELS 6404-63-4	Triticum aestivum subsp. aestivum	Ethiopia	CItr14607	Shewa
9425	Triticum aestivum subsp. aestivum	Ethiopia	PI195071	Gonder
1864	Triticum aestivum subsp. aestivum	Ethiopia	PI273990	Harer
8-5	Triticum aestivum subsp. aestivum	Ethiopia	PI384101	Gonder
34-4	Triticum aestivum subsp. aestivum	Ethiopia	PI384237	Tigre
Strain No. 1020/42	Triticum aestivum subsp. aestivum	Germany	PI180640	Lower Saxony
Heines Kolben	Triticum aestivum subsp. aestivum	Germany	PI184634	Lower Saxony
Koga II	Triticum aestivum subsp. aestivum	Germany	PI243191	Lower Saxony
Kolibri	Triticum aestivum subsp. aestivum	Germany	PI313101	Lower Saxony
Kolben II	Triticum aestivum subsp. aestivum	Germany	PI321700	Lower Saxony
Janetzkie Somerwizen	Triticum aestivum subsp. aestivum	Germany	PI191600
MG 27959	Triticum aestivum subsp. aestivum	Greece	PI469072
MG 27967	Triticum aestivum subsp. aestivum	Greece	PI469080
MG 27981	Triticum aestivum subsp. aestivum	Greece	PI469093
IWA8600064	Triticum aestivum subsp. aestivum	Iran	PI623097	Bakhtaran
IWA8613474	Triticum aestivum subsp. aestivum	Iran	PI626260	Baluchestan Sistan
1668	Triticum aestivum subsp. aestivum	Iran	PI222677	East Azerbaijan
PI202828	Landrace	Iran	PI202828	Esfahan
IWA8608569	Triticum aestivum subsp. aestivum	Iran	PI624578	Hamadan
15	Triticum aestivum subsp. aestivum	Iran	PI381963	Ilam
Gandum	Triticum aestivum subsp. aestivum	Iran	PI137758	Kerman
IWA8600840	Triticum aestivum subsp. aestivum	Iran	PI623207	Khorasan
5401	Triticum aestivum subsp. aestivum	Iran	PI243679	Markazi
IWA8609175	Triticum aestivum subsp. aestivum	Iran	PI624934	Tehran
IWA8606158	Triticum aestivum subsp. aestivum	Iran	PI623509	West Azerbaijan
IWA8600037	Triticum aestivum subsp. aestivum	Iran	PI623086	Zanjan
Pirotriks 28	Triticum aestivum subsp. aestivum	Kazakhstan	PI438967	Aqmola
Meskren	Triticum aestivum subsp. aestivum	Kazakhstan	PI262667	Qaraghandy
Kzyl Bas	Triticum aestivum subsp. aestivum	Kazakhstan	PI393970	Qaraghandy
Al'borubrum 50	Triticum aestivum subsp. aestivum	Kazakhstan	PI438961	Qostanay
Grekum 105	Triticum aestivum subsp. aestivum	Kazakhstan	PI438962	Qostanay
Karabalykskaya 92	Triticum aestivum subsp. aestivum	Kazakhstan	PI639458	Qostanay
Krasnaja Zvezda	Triticum aestivum subsp. aestivum	Kazakhstan	PI372134	South Kazakhstan
Equator KTI	c	Kenya	PI191638	Rift Valley
Rhodesian Sabanero	Triticum aestivum subsp. aestivum	Kenya	PI230202	Rift Valley
Kenya Governor	Triticum aestivum subsp. aestivum	Kenya	PI237655	Rift Valley
Rhodesian Sabanero	Triticum aestivum subsp. aestivum	Kenya	PI237658	Rift Valley
R64	Triticum aestivum subsp. aestivum	Kenya	PI238391	Rift Valley
1372	Triticum aestivum subsp. aestivum	Morocco	PI525434	Chefchaouene
1116	Triticum aestivum subsp. aestivum	Morocco	PI559967	El Jadida
1162	Triticum aestivum subsp. aestivum	Morocco	PI525295	Errachidia
1254	Triticum aestivum subsp. aestivum	Morocco	PI525318	Errachidia
1127	Triticum aestivum subsp. aestivum	Morocco	PI525280	Essaouira
1130	Triticum aestivum subsp. aestivum	Morocco	PI525282	Essaouira
1004b	Triticum aestivum subsp. aestivum	Morocco	PI525211	Guelmim
1137	Triticum aestivum subsp. aestivum	Morocco	PI525283	Marrakech
1049	Triticum aestivum subsp. aestivum	Morocco	PI525241	Ouarzazate
1054a	Triticum aestivum subsp. aestivum	Morocco	PI525246	Ouarzazate
1066	Triticum aestivum subsp. aestivum	Morocco	PI525253	Ouarzazate
Boudahaika	Triticum aestivum subsp. aestivum	Morocco	PI410909	Rabat-Sale
1359	Triticum aestivum subsp. aestivum	Morocco	PI525326	Taounate
1018b	Triticum aestivum subsp. aestivum	Morocco	PI525219	Tata
1018d	Triticum aestivum subsp. aestivum	Morocco	PI525221	Tata
Kule	Triticum aestivum subsp. aestivum	Oman	PI532249
Kule	Triticum aestivum subsp. aestivum	Oman	PI532252
Mufsegha	Triticum aestivum subsp. aestivum	Oman	PI532255
Hamira	Triticum aestivum subsp. aestivum	Oman	PI532258
Kule	Triticum aestivum subsp. aestivum	Oman	PI532259
Kule	Triticum aestivum subsp. aestivum	Oman	PI532260
Musane	Triticum aestivum subsp. aestivum	Oman	PI532264
Musane	Triticum aestivum subsp. aestivum	Oman	PI532268
Kule	Triticum aestivum subsp. aestivum	Oman	PI532269
Musane	Triticum aestivum subsp. aestivum	Oman	PI532272
Habb	Triticum aestivum subsp. aestivum	Saudi Arabia	CItr15139
Baladi	Triticum aestivum subsp. aestivum	Saudi Arabia	CItr15140
6-month wheat	Triticum aestivum subsp. aestivum	Saudi Arabia	PI145718
36	Triticum aestivum subsp. aestivum	Saudi Arabia	PI145723
Gerbya	Triticum aestivum subsp. aestivum	Saudi Arabia	PI261822
Samma	Triticum aestivum subsp. aestivum	Saudi Arabia	PI261824
PI343715	Triticum aestivum subsp. aestivum	Saudi Arabia	PI343715
PI343716	Triticum aestivum subsp. aestivum	Saudi Arabia	PI343716
15023	Triticum aestivum subsp. aestivum	Saudi Arabia	PI574344
15034	Triticum aestivum subsp. aestivum	Saudi Arabia	PI574345
15037	Triticum aestivum subsp. aestivum	Saudi Arabia	PI574346
15039	Triticum aestivum subsp. aestivum	Saudi Arabia	PI574347
15040	Triticum aestivum subsp. aestivum	Saudi Arabia	PI574348
Mugami	Triticum aestivum subsp. aestivum	Sudan	PI52227	Khartoum
105	Triticum aestivum subsp. aestivum	Sudan	PI481915	Darfur
109	Triticum aestivum subsp. aestivum	Sudan	PI481916	Darfur
110	Triticum aestivum subsp. aestivum	Sudan	PI481917	Darfur
B-5	Triticum aestivum subsp. aestivum	Syria	PI182703	Dar 'a
Kaundouhari	Triticum aestivum subsp. aestivum	Syria	PI182711	Al Hasakah
Hmira	Triticum aestivum subsp. aestivum	Tunisia	CItr15434	Kebili
3362-80	Triticum aestivum subsp. aestivum	Tunisia	CItr15456	Kebili
Hmira	Triticum aestivum subsp. aestivum	Tunisia	CItr15467	Kebili
Ajili	Triticum aestivum subsp. aestivum	Tunisia	CItr15468	Kebili
Little Tich	Triticum aestivum subsp. aestivum	United Kingdom	PI112344	England
Hostianum	Triticum aestivum subsp. aestivum	United Kingdom	PI330535	England
Maris Ensign	Triticum aestivum subsp. aestivum	United Kingdom	PI339818	England
Hutch	Triticum aestivum subsp. aestivum	United States	PI595213	Kansas
Isogenic: ISr11-Sa	Triticum aestivum subsp. aestivum	United States	CItr14172	Maryland
II-39-7	Triticum aestivum subsp. aestivum	United States	CItr12782	Minnesota
99ID484	Triticum aestivum subsp. aestivum	United States	PI619360	Nebraska
ND 466-1	Triticum aestivum subsp. aestivum	United States	CItr15791	North Dakota
OR9630064	Triticum aestivum subsp. aestivum	United States	PI620714	Oregon
Spinkcota	Triticum aestivum subsp. aestivum	United States	PI583670	South Dakota
DK-22S	Triticum aestivum subsp. aestivum	United States	PI599988	Texas

## Sheet: Supplementary Table 2
Supplementary Table 2: Detailed of GWAS results on the 176 genotypes under normal and stress consition
Trait	Treatment	QTL name	Marker	Chro.	No.	Position	p-value < 0.001	P-value < 20% FDR	R2 (%)	alleles	Target allele	Allele effects	Linkagae disequlibrium (r2)
Fresh weight	Control	FW_C1	wsnp_Ex_c7829_13320760	2A		15893	0.00020283		10.014	A/G	A	0.63839
													1	2	3	4	5
		FW_C2	wsnp_Ex_c1016_1943827	2B	1	20047	0.00012003		10.865	A/G	G	0.63865	1	1	1	0.3	0.84
		FW_C3	wsnp_Ex_c1016_1943126	2B	2	20047	0.00016808		10.257	C/T	T	0.61699		1	1	0.3	0.84
		FW_C4	wsnp_Ex_c1016_1943573	2B	3	20047	0.00016808		10.257	C/T	T	0.61699			1	0.3	0.84
		FW_C5	wsnp_Ra_c16333_24961476	2B	4	20047	0.00067351		8.458	C/A	C	0.52712				1	0.33
		FW_C6	wsnp_Ex_rep_c102127_87360034	2B	5	32224	0.00025347		9.926	T/C	C	0.61201					1
		FW_C7	wsnp_Ex_c7362_12622736	4B		2560	0.00099681		7.948	A/C	C	0.54259
													1	2
		FW_C8	wsnp_Ex_c12048_19288999	5B	1	15579	0.0004589		8.957	T/C	T	0.78933	1	1
		FW_C9	wsnp_Ra_c20970_30293227	5B	2	15579	0.0004589		8.957	C/A	C	0.78933		1
													1	2	2	4
	Salt	FW_S1	wsnp_Ku_c12562_20256747	5B	1	9994	0.00018514		10.196	T/C	T	0.53458	1	0.05	0.04	0.04
		FW_S2	wsnp_Ex_rep_c70120_69070056	5B	2	11774	0.00014746		10.491	G/A	G	0.53453		1	0.05	0.05
		FW_S3	wsnp_Ex_c12048_19288999	5B	3	15579	0.00098704		8.011	T/C	T	0.64752			1	1
		FW_S4	wsnp_Ra_c20970_30293227	5B	4	15579	0.00098704		8.011	C/A	C	0.64752				1
Germination pace)	Control	GP_C1	wsnp_Ex_rep_c103087_88123733	1A		7070	0.00053839		8.641	A/G	A	3.76117
		GP_C2	wsnp_JD_rep_c62985_40164465	1B		3047	0.00042788		8.999	G/A	A	5.29359
													1	2	3	4
		GP_C3	wsnp_Ku_c9433_15811664	3A	1	7726	0.00016604		10.146	C/A	A	4.60625	1	1	0.27	1
		GP_C4	wsnp_Ex_rep_c69752_68711460	3A	2	7746	0.00034921		9.432	T/G	G	4.55136		1	0.25	1
		GP_C5	wsnp_Ex_c9468_15696542	3A	3	7992	1.8064e-05	6.5136e-05	12.945	C/A	A	4.81321			1	0.05
		GP_C6	wsnp_Ex_c9145_15214903	3A	4	8144	0.00016918		10.197	C/A	A	4.62104				1
													1	2	3	4	5
		GP_C7	wsnp_CAP11_c2439_1259157	5B	1	8806	0.00036225		9.149	C/A	A	5.52879	1	0	0.08	0.02	0.04
		GP_C8	wsnp_Ex_rep_c75281_72691771	5B	2	8806	0.00098994		7.859	C/T	T	3.5407		1	0.04	0.04	0.04
		GP_C9	wsnp_Ex_c11131_18036912	5B	3	16809	9.8068e-08	3.2568e-05	19.268	G/A	A	9.09121			1	0.08	0.07
		GP_C10	wsnp_Ex_c11131_18037020	5B	4	16809	0.00067988		8.342	T/G	G	4.54707				1	1
		GP_C11	wsnp_Ex_c11131_18036595	5B	5	16809	0.00090438		8.011	T/G	G	4.45104					1
													1	2	3
		GP_C12	wsnp_Ex_c11917_19110580	6B	1	8268	0.00029866		9.396	C/T	T	7.1611	1	0.002	0.08
		GP_C13	wsnp_Ex_c4124_7455032	6B	2	9844	0.00049854		8.74	C/T	T	4.398		1	0.03
		GP_C14	wsnp_Ex_c4815_8597064	6B	3	15680	0.00083157		9.359	T/C	T	4.0767			1
		GP_C15	wsnp_Ex_c13337_21022241	7A		4657	0.00057397		8.559	A/G	G	3.6372
													1	2	3
	Salt	GP_S1	wsnp_Ex_rep_c67391_65971023	2B	2	7182	0.0008591		7.95	G/A	A	4.29932	1	1	0.32				2B
		GP_S2	wsnp_JD_c4621_5757093	2B	3	7182	0.0008591		7.95	G/A	A	4.29932		1	0.32
		GP_S3	wsnp_Ex_c5239_9272511	2B	1	11714	0.00036556		9.035	C/T	T	3.6711			1
													1	2
		GP_S4	wsnp_BE443187A_Ta_2_2	5A	1	6750	0.00077054		8.151	T/G	G	3.49193	1	1					5A
		GP_S5	wsnp_BE443187A_Ta_2_3	5A	2	6750	0.00077054		8.151	T/C	C	3.49193		1
		GP_S6	wsnp_Ku_c17328_26400537	6A		17330	0.00078222		8.337	T/C	C	3.26927
		GP_S7	wsnp_Ku_c17328_26400537131	6D		122	0.00078222		8.337	T/C	C	3.26927
		GP_S8	wsnp_CAP11_c210_199161	UN		3700	0.00018873		9.87	C/A	A	4.64226
Germination (%)	Control	G%_C1	wsnp_Ex_c1019_1947979	3A		17319	0.0008517		8.287	A/G	A	4.90522
													1	2	3
		G%_C3	wsnp_JD_c30422_23944042	3B	1	6662	9.7545e-05	0.00016284	11.048	C/T	C	2.66021	1	0.16	0
		G%_C2	wsnp_CD897414B_Ta_2_1	3B	2	7048	2.5701e-05	6.5136e-05	12.859	C/T	C	3.14215		1	0.001
		G%_C4	wsnp_Ex_c29984_38961431	3B	3	10516	0.00016708	0.000227976	10.271	G/A	G	4.4781			1
		G%_C5	wsnp_CAP11_rep_c8663_3738968	4B		8000	1.8183e-08	3.2568e-05	21.658	C/T	C	6.82335
													1	2	3	4
		G%_C6	wsnp_Ku_c56917_60245833	5B	1	4185	0.00017516	0.000260544	10.423	C/T	C	2.60534	1	0.81	0.77	0.97
		G%_C7	wsnp_Ku_c6950_12032896	5B	2	4221	0.00015283	0.000195408	10.714	G/A	G	2.6485		1	1	0.81
		G%_C8	wsnp_Ex_c1302_2489542	5B	3	4257	3.0248e-05	9.7704e-05	12.556	T/G	T	2.8735			1	0.8
		G%_C9	wsnp_Ra_rep_c106477_90236168	5B	4	4294	3.1787e-05	0.000130272	12.492	T/C	T	2.8142				1
		G%_C10	wsnp_Ra_c31408_40546552	7D		14428	0.0008517		8.287	A/G	A	4.90522
		G%_C11	wsnp_Ra_c26916_36465414	UN		25400	0.00018329	0.000293112	10.153	T/C	T	2.2218
													1	2	3	4	5
	Salt	G%_S1	wsnp_Ex_c1997_3757496	1A	1	9658	0.00023506		9.906	C/T	C	5.6403	1	1	1	1	1
		G%_S2	wsnp_Ex_c1997_3757721	1A	2	9658	0.0002854		9.586	G/A	G	5.5299		1	1	0.83	1
		G%_S3	wsnp_JD_c6544_7697235	1A	3	9658	0.0002854		9.586	C/T	C	5.52993			1	0.83	1
		G%_S4	wsnp_Ex_c1997_3756118	1A	4	9658	0.00097111		7.994	C/T	C	5.06213				1	0.83
		G%_S5	wsnp_JD_c6544_7697578	1A	5	9734	0.00036871		9.467	C/T	C	5.50407					1
		G%_S6	wsnp_JD_c6544_769757819	1D		9566	0.00036871		9.467	C/T	C	5.50407	1	2	3
		G%_S7	wsnp_Ex_c14639_22695091	2A	1	20988	0.00020578		10.089	G/T	G	6.63978	1	0.52	0.52
		G%_S8	wsnp_Ex_c4098_7407204	2A	2	20988	0.0002832		9.596	G/A	G	7.9639		1	1
		G%_S9	wsnp_Ku_c4045_7380115	2A	3	20988	0.0002832		9.596	G/T	G	7.96386			1
		G%_S10	wsnp_Ex_c5239_9272511	2B		11714	0.00050026		8.857	C/T	C	6.36809
													1	2
Number of roots	Control	NOR_C1	wsnp_Ex_c22435_31629303	3A	1	5128	0.00042273		8.906	A/G	G	0.48083	1	0.26
		NOR_C2	wsnp_Ex_c25653_34914467	3A	2	5551	0.001		7.804	A/G	G	0.40089		1
													1	2	3	4	5	6	7	9	10
	Salt	NOR_S1	wsnp_Ex_rep_c67727_66398596	3A	1	5602	0.00032171	0.000293112	9.254	G/T	G	0.48811	1	0.15	0.04	1	0.37	0.78	0.37	0.8	0.8
		NOR_S2	wsnp_Ex_c13802_21639096	3A	2	5674	0.00090179		7.938	T/C	C	0.41036		1	1	0.15	0.07	0.78	0.06	0.15	0.15
		NOR_S3	wsnp_Ex_c1763_3334449	3A	3	5830	0.00090179		7.938	G/A	A	0.41036			1	0.15	0.07	0.17	1	0.15	0.15
		NOR_S4	wsnp_BE426222A_Ta_2_1	3A	4	5843	0.00032171	0.00032568	9.254	G/T	G	0.48811				1	0.37	0.78	0.37	0.8	0.8
		NOR_S5	wsnp_Ex_c6217_10848574	3A	5	5921	8.022e-05	9.7704e-05	11.013	A/G	G	0.47355					1	0.5	1	0.95	0.41
		NOR_S6	wsnp_Ku_c44089_51445136	3A	6	0.37	4.1263e-05	3.2568e-05	11.967	C/T	C	0.54981						1	0.5	0.84	0.84
		NOR_S7	wsnp_Ex_c20273_29326769	3A	7	5973	7.0635e-05	6.5136e-05	11.357	C/T	T	0.48268							1	0.15	0.15
		NOR_S8	wsnp_BE445496A_Ta_2_1	3A	8	5973	8.022e-05	0.000130272	11.013	G/A	A	0.47355								0.41	0.41
		NOR_S9	wsnp_Ex_rep_c95365_83402134	3A	9	5973	0.00030358	0.000227976	9.328	G/T	G	0.50059								1	1
		NOR_S10	wsnp_RFL_Contig3866_4228783	3A	10	5973	0.00030358	0.000260544	9.328	G/T	G	0.50059									1
													1	2
		NOR_S11	wsnp_Ex_rep_c101323_86702413	5A	1	22233	0.0005909		8.514	A/G	G	0.56701	1	1
		NOR_S12	wsnp_Ex_rep_c101323_86702546	5A	2	22480	0.0005909		8.514	A/C	C	0.56701		1
		NOR_S13	wsnp_Ex_c6548_11355524	5B		8845	0.0001821	0.00016284	9.977	T/G	G	0.42175
		NOR_S14	wsnp_BM134512A_Ta_2_2	6A		9769	0.00040927		9.079	G/T	G	0.5412
		NOR_S15	wsnp_Ex_rep_c69373_68312188	6B		14722	0.00025603	0.000195408	9.798	G/A	A	0.42064
													1	2
		NOR_S16	wsnp_Ex_c22547_31737663	7A		14803	0.00062031		8.417	G/A	G	0.37985	1	0.15
		NOR_S17	wsnp_Ex_c22547_31738007	7A		14803	0.00084635		8.101	T/C	T	0.37503		1
Root length	Control	RL_C1	wsnp_Ex_rep_c108004_91402649	2A		21473	0.00073755		8.394	G/A	G	1.4669	1	2	3
		RL_C2	wsnp_Ex_c15100_23284292	3A	1	10287	0.00095241		8.059	T/G	T	1.3937	1	1	0.02
		RL_C3	wsnp_Ex_c9510_15761235	3A	2	10287	0.00095241		8.059	A/G	A	1.39368		1	0.02
		RL_C4	wsnp_BE604885A_Ta_2_2	3A	3	15254	0.00083357		8.234	G/A	G	2.3587			1
		RL_C5	wsnp_JD_c64_103934	4A		225	0.00092739		8.094	G/A	A	1.94825
		RL_C6	wsnp_Ex_c18669_27544717	6B		5548	0.00016296		10.431	T/C	C	1.75492	1	2
		RL_C7	wsnp_Ex_c17176_25816766	7B	1	12291	5.3321e-05	3.2568e-05	11.806	C/T	T	1.9315	1	0.02
		RL_C8	wsnp_BF293181B_Ta_2_1	7B	2	6371	6.1991e-05	6.5136e-05	11.612	A/G	G	2.3087		1
		RL_C9	wsnp_Ex_c29867_38850724	UN		5700	0.00078157		8.376	G/T	T	1.8208
	Salt	RL_S1	wsnp_Ex_c9779_16145653	6D		2277	0.00017377		10.297	C/T	T	1.1713
		RL_S2	wsnp_Ex_c24167_33417032	7A		20022	0.00088764		17.564	T/C	C	1.52534
		RL_S3	wsnp_CAP12_c2547_1227972	5B		10312	0.00094908		8.077	G/A	A	1.33047
Root/shoot ratio	Control	RSR_C1	wsnp_Ex_rep_c67460_66057400	3A		5843	0.00011077		10.795	G/A	A	0.48519
		RSR_C2	wsnp_Ku_c16572_25480808	6A		2367	0.00026764		9.714	C/A	C	0.24372	1	2	3
	Salt	RSR_S1	wsnp_Ra_c39562_47242455	5B	1	15674	0.00057564		8.669	G/A	G	0.12836	1	0.19	0.07
		RSR_S2	wsnp_Ra_c20970_30293078	5B	2	15579	0.00071574		8.385	C/A	A	0.132		1	0.02
		RSR_S3	wsnp_Ku_c16116_24914891	5B	3	22650	0.00082		8.208	G/A	A	0.13401			1
		RSR_S4	wsnp_Ku_c16116_24916749	5B	4	22650	0.00082		8.208	T/G	G	0.13401	1	2
Shoot length	Control	SL_C1	wsnp_Ex_c3854_7003482	6B	1	9373	0.00046816		9.072	G/A	G	1.5039	1	0.97
		SL_C2	wsnp_Ex_c3854_7003399	6B	2	9310	0.00093953		8.093	C/T	C	1.43375		1
													1	2
	Salt	SL_S1	wsnp_JD_rep_c62985_40164465	1B	1	3047	0.00018635		9.88	G/A	A	0.96727	1	0.04
		SL_S2	wsnp_BE444846B_Ta_2_1	1B	2	3047	0.00066254		8.217	T/G	G	1.07159		1
		SL_S3	wsnp_Ku_c7096_12264232	2B		11235	0.00088879		7.847	C/T	C	0.67828	1	2
SL_STI		SL_STI_1	wsnp_Ex_rep_c67460_66057400	3A	1	5843	0.00035194		9.318	G/A	A	20.0557	1	0.013
		SL_STI_2	wsnp_Ex_c55096_57733894	3A	2	16297	0.0009815		8.222	G/A	A	9.34172		1
													1	2	3
G%_STI		G%_STI_1	wsnp_Ex_c1997_3757496	1A	1	9658	0.0006194		8.676	C/T	C	4.86401	1	1	1
		G%_STI_2	wsnp_Ex_c1997_3757721	1A	2	9658	0.00072112		8.416	G/A	G	4.7736		1	1
		G%_STI_3	wsnp_JD_c6544_7697235	1A	3	9658	0.00072112		8.416	C/T	C	4.77364			1
													1	2	3
		G%_STI_4	wsnp_Ex_c14639_22695091	2A	1	20988	0.00022065		10.043	G/T	G	6.08606	1	0.52	0.52
		G%_STI_5	wsnp_Ex_c4098_7407204	2A	2	20988	0.00045611		9.015	G/A	G	7.1113		1	1
		G%_STI_6	wsnp_Ku_c4045_7380115	2A	3	20988	0.00045611		9.015	G/T	G	7.11127			1
													1	2
		G%_STI_7	wsnp_Ex_c2819_5213149	2B	1	20011	0.00049047		8.92	T/C	C	5.19235	1	0.14
		G%_STI_8	wsnp_Ex_c5239_9272511	2B	2	11714	0.0005282		8.823	C/T	C	5.85552		1
		G%_STI_9	wsnp_Ex_c2819_521314946	2D		16925	0.00049047		8.92	T/C	C	5.19235
		G%_STI_10	wsnp_Ex_c11131_18037020	5B		16809	0.00010543		10.435	T/G	T	7.7894
													1	2	3	4	5
GP_STI		GP_STI_1	wsnp_Ex_c44049_50205457	1A	1	6898	0.00063444		8.204	G/A	A	6.19282	1	0.04	0.04	1	1
		GP_STI_2	wsnp_Ex_c44049_50205614	1A	2	6898	0.00063444		8.204	G/A	A	6.19282		1	0.04	0.04	0.04
		GP_STI_3	wsnp_Ex_c1997_3757496	1A	3	9658	0.00049618		8.564	C/T	T	5.3016			1	1	1
		GP_STI_4	wsnp_Ex_c1997_3757721	1A	4	9658	0.00073901		8.014	G/A	A	5.12385				1	1
		GP_STI_5	wsnp_JD_c6544_7697235	1A	5	9658	0.00073901		8.014	C/T	T	5.1239					1
		GP_STI_6	wsnp_Ex_c5239_9272511	2B		11714	0.00021395		9.559	C/T	T	6.7041
		GP_STI_7	wsnp_Ex_c42133_48794975	4D		5244	0.0001363		10.118	G/A	A	8.20228
													1	2	3
		GP_STI_8	wsnp_Ex_c2615_4862266	5B	2	9862	0.00026923		9.273	T/C	C	9.40535	1	0.08	0.07
		GP_STI_9	wsnp_Ex_c11131_18036595	5B	1	16809	0.0001155		10.394	T/G	T	7.7958		1	0.01
		GP_STI_10	wsnp_Ex_c11131_18036912	5B	3	16809	0.00065683		8.161	G/A	G	9.0619			1
		GP_STI_12	wsnp_Ex_c31149_39976066	6A		5661	0.00093603		7.783	T/C	C	7.32717
													1	2	3	4	5	6	7
RL_STI		RL_STI_1	wsnp_Ex_c1493_2860766	1B	1	1163	0.00058403		8.7	T/G	G	12.5315	1	0	0.05	0.04	0.21	0.76	0.11		1B	1
		RL_STI_5	wsnp_JD_rep_c62985_40164465	1B	2	3047	0.00099004		8.07	G/A	A	9.79675		1	0.08	0	0.03	0.02	0.06
		RL_STI_6	wsnp_Ku_c3710_6836438	1B	3	3719	0.00058296		8.702	C/T	T	8.9798			1	0.04	0.27	0.03	0.3
		RL_STI_10	wsnp_CAP11_c631_419930	1B	4	4506	0.00016259		10.516	T/C	C	9.0023				1	0.17	0	0.16
		RL_STI_11	wsnp_Ex_c1429_2744367	1B	5	15874	0.00019783		10.191	A/G	A	16.6909					1	0.09	0.64
		RL_STI_12	wsnp_Ex_rep_c66774_65133356	1B	6	16679	0.00078331		8.381	T/C	T	13.366						1	0.06
		RL_STI_14	wsnp_Ku_c7377_12718554	1B	7	16909	0.00077417		10.512	A/C	A	13.6432							1
		RL_STI_3	wsnp_Ku_c8059_13763683	4A		11164	0.00034694		9.522	C/T	C	9.19252
													1	2	3						5A	1
		RL_STI_7	wsnp_Ex_rep_c101757_87065169	5A	1	6266	0.00069045		8.481	C/T	T	12.59	1	1	1				TraesCS5A02G222100.1
		RL_STI_8	wsnp_Ex_rep_c101757_87064771	5A	2	6282	0.00069045		8.481	C/T	T	12.59		1	1
		RL_STI_9	wsnp_Ex_rep_c101757_87065032	5A	3	6282	0.00069045		8.481	T/C	C	12.59			1
		RL_STI_4	wsnp_Ku_c8059_13763683108	5B		21570	0.00034694		9.522	C/T	C	9.19252
		RL_STI_2	wsnp_Ex_c9779_16145653	6D		2277	0.00022095		9.968	C/T	T	9.194
		RL_STI_13	wsnp_CAP11_c631_420055	UN		11800	4.1659e-05		12.124	C/T	T	17.407

## Sheet: Supplmentary Table 3
Supplementary table: List of common and effect ive markers having peletropic effects on salt tolerance tested on the 176 wheat genotypes
Trait	Chrom.	Pos. (pb)	No. of traits	GP_C	GP_S	G%_S	FW_C	FW_S	RL_S	RSR_C	SL_S	SL_STI	G%_STI	GP_STI	RL_STI	Gene model	Pos. (bp) - gene model	protein coding
wsnp_Ex_c1997_3757496	1A	514135938-514136158	3			x							x	x		TraesCS1A02G323600	514135811-514138662	P-loop containing nucleoside triphosphate hydrolase
wsnp_Ex_c1997_3757721	1A	514135739-514135923	3			x							x	x
wsnp_JD_c6544_7697235	1A	514138303-514138505	3			x							x	x
wsnp_JD_rep_c62985_40164465	1B	168418360-168418466	3	x							x				x	TraesCS1B02G133300	168415889-168419069	phosphodiesterase, TIM beta/alpha-barrel domain superfamily
wsnp_Ex_c14639_22695091	2A	770010991-770011152	2			x							x			TraesCS2A02G575300	770008975-770012003	F-box-like domain superfamily
wsnp_Ex_c4098_7407204	2A	757885259-757885459	2			x							x			TraesCS2A02G550400	757880994-757887113	Zinc finger, CCHC-type superfamily
wsnp_Ku_c4045_7380115	2A	757885198-757885398	2			x							x
wsnp_Ex_c5239_9272511	2B	102977449-102977649	4		x	x							x	x		TraesCS2B02G135900	102971930-102978550	Potassium transporter
wsnp_Ex_rep_c67460_66057400	3A	90444234-290444434	2							x		x				TraesCS3A02G195700	290414357-290449772	LNK family
wsnp_Ex_c11131_18036595	5B	600502373-600502573	2	x										x		TraesCS5B02G424500	600499959-600505791	WPP domain-associated protein
wsnp_Ex_c11131_18036912	5B	600501701-600501804	2	x										x
wsnp_Ex_c11131_18037020	5B	600501416-600501509	2	x										x
wsnp_Ex_c12048_19288999	5B	577307645-577307808	2				x	x								TraesCS5B02G400000	577301899-577309490	Glycosyl transferase, family 35
wsnp_Ra_c20970_30293227	5B	577305379-577305579	2				x	x
wsnp_Ex_c9779_16145653	6A	9472048-9472248	2						x						x	TraesCS6A02G021300	9469156-9474538	S-adenosyl-L-methionine-dependent methyltransferase
